# Supplementary material for: Soluble CD14 and Lipopolysaccharide-Binding Protein Are Not Superior to Soluble CD25 as Biomarkers for Sarcoidosis
Source: Diagnostics (Basel). 2026 Mar 28;16(7):1018. doi: 10.3390/diagnostics16071018 (PMC13073008; doi:10.3390/diagnostics16071018)
Supplement: Supplementary file 1 [file diagnostics-16-01018-s001.zip]

Archive with 1 entries (1 files):
- diagnostics-4192912-supplementary.pdf
